# Supplementary material for: Psychological, cognitive factors and contextual influences in pain and pain-related suffering as revealed by a combined qualitative and quantitative assessment approach
Source: PLoS One. 2018 Jul 31;13(7):e0199814. doi: 10.1371/journal.pone.0199814 (PMC6067693; doi:10.1371/journal.pone.0199814)
Supplement: S1 File — (XLS) [file pone.0199814.s003.xls]

## Sheet: Variable list
Variable name in data set	Explanation
Participant	Participant code number
Condition	Experimental condition (tonic alone, phasic alone, tonic + startle, phasic + startle)
Sex	Sex of the participant
Age	Age of the participant
Item_1	Descriptor from the interviews
Item_2	Descriptor from the interviews	Descritor codificaton
Item_3	Descriptor from the interviews	1=the participant’s verbal report agreed with the item
Item_4	Descriptor from the interviews	2=the participant disagreed with the item
Item_5	Descriptor from the interviews	0=the participant did not mention the item at all
Item_6	Descriptor from the interviews
Item_7	Descriptor from the interviews
Item_8	Descriptor from the interviews
Item_9	Descriptor from the interviews
Item_10	Descriptor from the interviews
Item_11	Descriptor from the interviews
Item_12	Descriptor from the interviews
Item_13	Descriptor from the interviews
Item_14	Descriptor from the interviews
Item_15	Descriptor from the interviews
Item_16	Descriptor from the interviews
Item_17	Descriptor from the interviews
Item_18	Descriptor from the interviews
Item_19	Descriptor from the interviews
Item_20	Descriptor from the interviews
Item_21	Descriptor from the interviews
Item_22	Descriptor from the interviews
Item_23	Descriptor from the interviews
Item_24	Descriptor from the interviews
Item_25	Descriptor from the interviews
Item_26	Descriptor from the interviews
Item_27	Descriptor from the interviews
Item_28	Descriptor from the interviews
Item_29	Descriptor from the interviews
Item_30	Descriptor from the interviews
Item_31	Descriptor from the interviews
Item_32	Descriptor from the interviews
Item_33	Descriptor from the interviews
Item_34	Descriptor from the interviews
Item_35	Descriptor from the interviews
Item_36	Descriptor from the interviews
Item_37	Descriptor from the interviews
Item_38	Descriptor from the interviews
Item_39	Descriptor from the interviews
Item_40	Descriptor from the interviews
Item_41	Descriptor from the interviews
Suffering	Median values on Visual Analogue Scale ratings (0-100)
Intensity	Median values on Visual Analogue Scale ratings (0-100)
Unpleasantness	Median values on Visual Analogue Scale ratings (0-100)
Valence	Self-Assessment Manikin (SAM) (Bradley and Lang, 1994)
Arousal	Self-Assessment Manikin (SAM) (Bradley and Lang, 1994)
Dominance	Self-Assessment Manikin (SAM) (Bradley and Lang, 1994)
Q1	How worried are you that something serious might happen?
Q2	How afraid are you of the following pain induction?
PANAS_Total	the Positive and Negative Affect Schedule (PANAS) (Watson & Clark, 1988; Krohne et al., 1996)
PANAS_Positive	the Positive and Negative Affect Schedule (PANAS) (Watson & Clark, 1988; Krohne et al., 1996)
PANAS_Negative	the Positive and Negative Affect Schedule (PANAS) (Watson & Clark, 1988; Krohne et al., 1996)
FPQ_Total	Fear of Pain Questionnaire (FPQ-McNeil& Rainwater, 1998; Kröner-Herwig et al. 2012).
FPQ_Severe_Pain	Fear of Pain Questionnaire (FPQ-McNeil& Rainwater, 1998; Kröner-Herwig et al. 2012).
FPQ_Minor_Pain	Fear of Pain Questionnaire (FPQ-McNeil& Rainwater, 1998; Kröner-Herwig et al. 2012).
FPQ_Medical_Pain	Fear of Pain Questionnaire (FPQ-McNeil& Rainwater, 1998; Kröner-Herwig et al. 2012).
PRSS_catastrophizing	Pain-Related Self-statements Scale (PRSS-Flor, Behle, & Birbaumer, 1993)
PRSS_coping	Pain-Related Self-statements Scale (PRSS-Flor, Behle, & Birbaumer, 1993)
BCQ_Total	Body-Consciousness Questionnaire (BCQ- Miller, Murphy, & Buss, 1981; Bischoff, 1989)
BCQ_Private_body_consciousness	Body-Consciousness Questionnaire (BCQ- Miller, Murphy, & Buss, 1981; Bischoff, 1989)
BCQ_Public_body_consiousness	Body-Consciousness Questionnaire (BCQ- Miller, Murphy, & Buss, 1981; Bischoff, 1989)
BCQ_Body_competence	Body-Consciousness Questionnaire (BCQ- Miller, Murphy, & Buss, 1981; Bischoff, 1989)

## Sheet: Data
Participant	Condition	Sex	Age	Item_1	Item_2	Item_3	Item_4	Item_5	Item_6	Item_7	Item_8	Item_9	Item_10	Item_11	Item_12	Item_13	Item_14	Item_15	Item_16	Item_17	Item_18	Item_19	Item_20	Item_21	Item_22	Item_23	Item_24	Item_25	Item_26	Item_27	Item_28	Item_29	Item_30	Item_31	Item_32	Item_33	Item_34	Item_35	Item_36	Item_37	Item_38	Item_39	Item_40	Item_41	Suffering	Intensity	Unpleasantness	Valence	Arousal
8		Female	21
9		Female	20
10		Female	19
11		Male	24
12		Female	30
13		Male	20
14		Female	18
15		Male	19
17		Male	20
18		Male	22
20		Female	25
21		Male	25
22		Female	22
23		Male	33
24		Female	23
26		Male	19
34		Male	21
35		Female	27
41		Male	21
42		Female	22
46		Male	23
47		Male	25
52		Female	20
56		Female	21
8	Tonic Alone			0	0	0	0	0	0	0	0	0	0	0	0	0	0	0	0	0	0	0	0	0	1	0	0	0	0	0	0	0	1	1	0	0	0	1	1	0	0	0	1	0	30.369	57.9031	74.2357	2	7
9	Tonic Alone			0	0	0	1	0	0	1	0	0	0	2	0	0	0	0	0	0	1	0	0	0	1	0	1	0	0	0	0	0	1	0	1	0	0	0	0	2	0	1	0	1	19.2499	22.2101	26.9973
10	Tonic Alone			0	0	0	0	0	1	0	0	0	0	1	2	0	0	0	0	0	0	0	0	0	0	0	1	0	0	1	0	1	0	0	0	0	0	0	0	1	0	0	0	1	60.6799	68.6687	76.6796	5	4
11	Tonic Alone			0	0	0	0	0	0	0	0	0	0	0	0	0	0	0	0	0	0	1	0	1	0	0	1	0	0	0	0	1	0	0	0	0	0	1	1	0	0	1	0	0	50.604	66.199	54.6173	4	5
12	Tonic Alone			0	0	0	1	0	0	0	0	0	0	0	0	0	0	0	0	0	0	0	0	1	0	0	1	1	0	0	0	0	0	0	0	0	0	1	1	0	0	1	0	0	62.6358	70.1905	83.4905	3	2
13	Tonic Alone			0	0	0	0	0	0	1	1	0	0	0	0	0	1	0	0	0	1	0	0	0	1	0	0	0	0	0	0	1	0	0	0	0	0	0	0	0	0	0	0	0	63.2381	59.8698	64.7024	5	5
14	Tonic Alone			0	0	1	0	0	0	0	0	0	0	0	0	1	0	0	0	0	0	0	0	0	0	0	0	0	0	1	0	1	1	0	0	0	0	1	1	0	0	0	0	1	26.4317	36.9326	43.7006	5	2
15	Tonic Alone			1	0	0	0	1	0	0	0	0	0	0	1	0	1	0	0	0	0	0	0	0	0	0	1	1	0	0	0	0	0	0	0	0	0	1	1	1	0	0	2	0	26.2589	64.085	82.7167	4	2
17	Tonic Alone			0	0	0	0	0	0	2	1	0	1	1	1	1	0	0	0	0	0	0	0	0	0	0	0	0	0	0	1	1	0	0	0	0	0	0	1	0	0	0	1	0	28.123	26.8681	28.3135	3	3
18	Tonic Alone			0	0	1	0	0	0	0	1	1	1	1	0	0	0	0	0	0	0	0	0	1	0	0	0	0	0	0	0	0	0	1	0	0	0	0	0	0	0	1	0	1	53.4653	78.5466	82.6855	4	6
20	Tonic Alone			1	0	0	0	1	0	0	0	0	0	0	0	0	0	0	0	0	0	0	0	0	0	0	0	0	0	0	0	0	0	0	0	0	0	0	0	1	0	0	0	1	70.3264	61.6793	82.4603	5	5
21	Tonic Alone			0	0	0	0	0	0	0	0	0	0	0	0	0	0	0	0	0	0	0	0	0	0	0	0	0	0	0	0	0	0	0	1	0	0	0	1	0	0	1	1	0	67.9375	65.7525	67.5625	5	3
22	Tonic Alone			0	0	0	0	0	0	0	0	0	0	0	0	0	0	0	0	0	0	0	0	0	0	0	0	0	0	0	0	0	0	0	0	0	0	0	0	0	0	0	0	0	38.1042	43.7727	35.5417	4	6
23	Tonic Alone			0	0	0	0	0	0	0	0	0	0	1	0	0	0	0	0	0	0	0	0	0	0	0	0	0	0	0	0	0	0	0	0	0	0	0	0	1	0	0	0	0	75.8542	75.5208	83.9236	6	2
24	Tonic Alone			0	0	0	0	0	0	0	0	0	0	0	0	0	0	1	0	0	0	1	1	0	0	0	0	0	0	1	0	0	0	0	0	0	0	0	0	0	0	1	0	0	62.7292	76.1002	86.7456	5	4
26	Tonic Alone			0	0	0	0	0	0	0	0	0	0	0	0	0	0	0	0	0	0	0	0	0	1	0	0	0	0	0	0	0	0	1	0	0	1	1	0	0	0	1	0	0	35.3988	36.5139	32.3472	2	2
34	Tonic Alone			0	0	0	0	0	0	0	0	0	0	0	0	0	0	1	0	0	0	0	0	0	0	0	0	0	0	0	0	0	0	0	0	0	0	0	1	0	0	0	0	0	88.2847	84.7847	88.3542	4	3
35	Tonic Alone			0	1	0	0	0	0	0	0	0	0	0	0	0	0	0	0	0	1	1	1	0	1	0	1	1	0	0	0	1	0	0	0	0	0	0	0	0	0	1	2	0	68.0903	67.3968	74.4008	8	6
41	Tonic Alone			0	0	0	0	0	0	1	0	0	0	0	0	0	1	0	0	0	0	0	0	1	0	0	0	1	0	0	0	1	1	0	0	0	0	1	1	0	1	0	0	0	44.0347	49.9722	44.0347	1	1
42	Tonic Alone			0	0	0	0	0	0	0	0	0	0	0	0	0	0	1	0	0	0	1	0	0	1	0	2	0	0	0	0	0	0	0	0	0	0	0	1	0	1	1	1	0	69.5972	71.0526	77.1181	4	6
46	Tonic Alone			0	0	0	0	0	0	0	0	0	0	0	0	0	0	0	0	0	0	0	0	0	0	0	0	0	0	0	0	0	0	1	0	0	0	0	0	0	0	0	1	0	68.129	66.5431	72.2059	7	2
47	Tonic Alone			0	0	0	0	0	0	0	0	0	0	0	0	0	0	0	0	0	0	0	0	0	0	0	0	0	0	0	0	0	0	0	0	0	0	0	0	0	0	0	0	0	53.1087	52.3296	53.1484	5	5
52	Tonic Alone			0	0	0	0	0	0	0	0	0	0	0	0	0	0	0	0	1	0	0	1	0	0	0	1	0	0	0	0	1	0	0	0	0	0	0	1	0	0	0	2	0	40.6667	60.3194	61.995	5	5
56	Tonic Alone			0	0	1	0	0	0	0	0	0	0	0	0	0	0	0	1	0	0	0	0	0	0	1	0	0	0	0	0	0	0	0	0	0	0	0	0	0	0	0	0	0	81.2361	81.6723	74.3125	5	2
8	Tonic + Startle			0	0	0	0	0	0	0	0	0	0	0	0	0	0	0	1	0	0	0	0	1	1	0	1	0	0	0	0	1	1	0	1	0	0	0	0	0	0	0	1	0	50.128	59.3667	72.9692	2	8
9	Tonic + Startle			0	0	0	0	0	0	0	0	0	0	0	0	0	0	1	0	0	0	0	0	0	0	0	1	0	0	0	0	0	0	0	0	0	0	0	0	2	0	2	0	0	23.0815	26.3	32.6119	4	2
10	Tonic + Startle			0	0	0	0	0	1	0	0	0	0	2	0	0	0	0	0	0	0	0	0	0	0	0	0	0	1	0	1	1	0	0	1	0	0	0	2	1	0	0	0	0	31.0533	51.0432	53.9941	5	5
11	Tonic + Startle			0	1	0	0	0	0	0	0	0	0	0	0	0	0	0	0	0	0	0	0	0	0	0	0	0	0	0	0	0	0	0	0	0	0	0	0	0	0	0	1	0	47.2516	59.7381	49.8829	5	5
12	Tonic + Startle			0	0	0	1	0	0	0	0	0	0	0	0	0	0	0	0	0	0	0	0	1	1	0	0	0	1	0	0	0	1	0	0	0	0	1	0	0	0	0	0	1	48.5684	78.25	87.6595	5	1
13	Tonic + Startle			0	0	0	0	1	0	0	0	1	0	0	0	0	0	1	1	0	1	0	1	1	1	0	1	0	0	0	0	1	1	0	0	0	0	0	1	0	0	0	0	0	18.2681	70.5365	69.1899	5	2
14	Tonic + Startle			1	0	0	0	0	0	0	0	0	0	1	0	0	0	0	0	0	0	0	0	1	1	0	0	0	0	0	0	0	2	0	0	1	0	0	0	0	0	1	0	0	74.2024	77.1429	83.619	2	5
15	Tonic + Startle			0	0	0	0	0	0	0	0	0	0	0	1	0	0	0	0	0	0	0	0	0	0	1	0	1	0	0	1	0	0	0	0	0	0	0	0	0	0	0	0	0	32.5929	46.7943	67.2024	4	2
17	Tonic + Startle			0	0	0	0	0	1	0	0	1	1	1	0	0	0	0	0	0	0	0	0	0	1	0	1	1	1	0	1	1	0	0	0	0	0	0	0	0	0	1	0	0	49.6031	49.6126	49.8231	3	3
18	Tonic + Startle			0	0	0	0	0	0	0	1	0	0	0	0	0	1	0	0	0	0	0	0	0	0	0	0	0	0	1	0	1	0	0	0	0	0	0	0	2	0	0	0	0	46.3087	48.4653	69.0549	5	3
20	Tonic + Startle			0	0	0	2	0	0	0	0	0	0	1	0	0	0	0	0	0	0	0	0	0	0	0	0	0	0	0	0	1	0	0	0	0	0	0	0	0	0	0	0	0	38.6806	36.8532	55.494	3	2
21	Tonic + Startle			0	0	0	0	0	0	0	0	0	0	0	0	0	0	0	0	0	0	0	0	0	0	0	0	0	0	0	0	0	0	0	0	0	1	0	1	0	0	0	1	0	70.6786	70.8056	70.1518	5	5
22	Tonic + Startle			0	0	0	0	0	0	0	0	0	0	0	0	0	0	0	0	0	0	0	0	0	0	0	1	0	0	0	0	1	0	0	0	0	0	0	1	0	0	1	2	0	58.5349	58.4494	59.9885	5	3
23	Tonic + Startle			0	0	0	0	1	0	0	0	0	1	0	0	0	0	0	0	0	0	2	1	1	1	0	0	0	0	0	0	0	0	0	0	0	0	0	0	0	0	0	0	0	88.7986	88.4861	89.9078	4	2
24	Tonic + Startle			0	0	0	1	0	0	0	0	0	1	0	0	0	1	0	0	0	0	0	0	0	0	0	0	0	0	0	0	0	0	0	0	0	0	0	0	0	0	0	0	0	56.3611	80.5833	87.9432	2	2
26	Tonic + Startle			0	0	0	0	0	0	0	0	0	0	0	0	0	0	0	0	0	0	0	0	0	0	0	1	0	0	0	0	1	2	1	0	0	0	0	0	1	0	1	2	0	41.2569	51.0625	44.1566	2	2
34	Tonic + Startle			0	0	0	0	1	0	0	0	0	1	0	0	0	0	0	0	0	0	0	0	0	0	0	0	0	0	0	0	0	0	0	1	0	0	0	1	0	0	0	1	0	87.8542	86.5069	87.6319	4	2
35	Tonic + Startle			0	0	0	0	0	0	0	0	0	1	0	2	0	0	0	0	0	0	2	0	0	1	0	0	0	0	0	0	0	0	0	0	0	0	0	1	0	0	1	0	1	57.8629	54.2059	67.2292	6	5
41	Tonic + Startle			0	0	0	0	0	0	1	0	0	0	0	0	0	0	0	0	0	0	1	0	1	0	0	0	0	0	0	0	0	0	0	0	0	0	0	1	0	0	1	0	0	57.0069	70.4444	57.0069	2	1
42	Tonic + Startle			0	0	0	0	0	0	0	0	0	0	0	0	0	0	0	0	0	0	0	0	0	0	0	0	0	0	0	1	0	0	0	0	0	0	0	0	0	0	1	0	0	34.2847	41.3194	45.7917	5	6
46	Tonic + Startle			0	0	0	0	0	0	0	0	0	0	0	0	0	0	0	0	0	0	0	2	0	0	1	0	0	0	0	0	0	0	0	0	1	0	0	0	0	0	1	1	0	81.8194	80.4087	82.3234	7	3
47	Tonic + Startle			0	0	0	0	0	0	0	0	0	0	0	0	0	1	0	0	0	1	0	1	0	0	0	1	0	0	0	0	0	0	0	0	0	2	0	1	0	0	0	0	0	50.0861	50.7361	55.1181	4	5
52	Tonic + Startle			1	0	0	1	0	0	0	0	0	0	0	0	1	0	0	0	0	1	0	0	0	0	0	1	0	0	0	0	1	0	0	0	1	2	0	0	0	0	1	0	0	47.7972	60.6572	70.2629	5	3
56	Tonic + Startle			0	0	0	0	0	0	0	0	0	0	0	0	0	0	0	1	0	0	0	0	0	0	0	0	0	0	0	0	0	0	0	0	1	0	0	0	0	0	0	2	0	87.6454	88.0833	88.2847	3	2
8	Phasic Alone			0	0	0	0	0	0	0	1	0	0	0	0	0	0	0	0	1	0	0	0	0	0	0	0	0	0	0	0	1	0	0	0	0	0	1	0	0	1	0	2	0	13.4667	31.45	44.25	3	4
9	Phasic Alone			0	0	0	0	0	0	0	0	0	0	0	0	0	0	0	0	0	0	0	0	0	0	0	0	0	0	0	0	0	0	0	0	0	0	0	0	0	0	0	0	0	12.45	15.6167	18.4167	4	1
10	Phasic Alone			0	0	0	0	0	1	0	0	0	0	0	0	0	0	0	0	0	0	0	0	0	0	0	0	0	0	0	0	1	1	0	0	0	0	0	2	1	0	1	0	0	13.75	34.9759	30.1907	5	4
11	Phasic Alone			0	0	0	0	0	0	0	0	0	0	0	0	0	0	0	0	0	0	1	1	0	0	0	1	0	0	0	0	0	0	0	0	0	0	0	1	2	0	0	0	0	47.2019	62.6519	49.8333	5	5
12	Phasic Alone			0	0	0	1	0	1	0	0	0	0	0	0	0	0	0	0	0	0	0	0	1	0	0	0	0	0	0	0	0	2	0	0	0	0	1	0	2	1	0	0	0	45.5296	69.4741	82.85	6	3
13	Phasic Alone			0	0	0	0	0	0	0	0	0	0	0	0	0	1	0	0	0	0	0	1	1	1	0	0	0	0	0	0	1	0	0	0	0	0	0	1	2	0	0	0	0	21.1167	58.15	57.1093	4	3
14	Phasic Alone			0	0	1	0	0	0	0	0	0	0	0	0	0	0	0	1	0	0	0	0	0	0	0	0	0	0	0	0	0	0	0	0	0	0	0	0	0	0	0	0	0	30.15	44.5833	43.1574	6	7
15	Phasic Alone			0	0	0	0	0	0	0	1	0	0	0	0	0	0	0	0	0	0	0	0	0	0	0	0	0	0	0	0	0	0	0	0	0	0	0	1	0	0	0	0	0	19.2981	42.6106	57.2593	4	2
17	Phasic Alone			0	1	0	0	0	0	0	1	0	0	2	0	1	0	0	0	0	0	0	0	1	0	0	0	1	1	0	1	0	0	0	0	0	0	0	0	0	0	1	0	0	25.7454	25.0949	27.2508	4	3
18	Phasic Alone			0	0	0	0	0	0	1	2	0	1	0	0	0	1	0	0	1	0	0	0	1	1	0	0	0	0	0	0	0	0	0	0	0	0	0	1	0	0	1	0	0	30.6704	51.938	50.7685	4	4
20	Phasic Alone			2	0	0	0	0	0	0	0	0	0	0	0	0	0	0	0	0	0	0	0	0	0	0	1	0	0	0	0	0	1	0	0	0	0	0	0	0	0	0	0	0	70.7167	84.6	82.9481	4	3
21	Phasic Alone			0	0	0	0	0	0	0	0	0	1	1	0	0	0	0	0	0	0	0	0	0	0	0	0	0	1	0	1	1	0	1	0	0	0	0	1	0	0	1	0	0	33.6167	36.7667	32.7833	5	3
22	Phasic Alone			0	1	0	0	0	1	0	0	0	0	0	0	0	0	0	0	0	0	0	0	0	0	0	0	0	0	0	0	0	0	0	0	0	0	0	0	0	0	0	0	0	20.3333	20.637	23.4519	6	4
23	Phasic Alone			0	0	0	0	0	0	0	0	0	0	0	0	0	0	0	0	0	0	0	1	1	0	0	0	0	0	0	0	0	0	0	0	0	0	0	0	0	0	0	0	0	11.0333	16.0333	25.1125	2	1
24	Phasic Alone			0	0	0	0	0	0	0	0	0	0	0	0	0	0	0	0	0	0	0	1	0	0	0	0	0	0	0	1	0	0	0	0	0	0	0	0	0	0	1	2	0	57.7875	79.063	81.15	3	3
26	Phasic Alone			0	0	0	0	0	0	0	0	0	1	0	0	0	0	0	0	0	0	0	0	0	0	0	0	0	0	0	0	1	2	1	0	0	0	0	2	0	0	1	0	0	25.0333	30.0931	28.2204	2	2
34	Phasic Alone			0	0	0	0	0	0	0	1	0	0	0	0	0	0	0	0	0	0	0	0	0	0	0	0	0	0	0	0	0	0	1	0	0	0	0	0	0	0	1	0	0	18.3667	18.3	18.363	4	2
35	Phasic Alone			0	1	0	0	0	0	0	0	0	0	0	0	0	0	0	0	0	0	1	0	1	0	0	0	0	0	0	0	0	0	0	0	0	0	0	0	0	0	0	0	1	27.2278	29.4833	35.6685	6	7
41	Phasic Alone			0	0	0	0	0	0	0	0	1	0	0	0	0	1	0	0	0	1	0	0	1	0	0	0	0	0	0	0	0	0	0	0	0	0	0	2	0	1	0	0	0	17.7167	29.8	17.7167	1	1
42	Phasic Alone			0	0	0	0	0	0	0	0	0	0	0	0	0	0	0	0	0	0	0	0	0	1	0	0	0	0	0	1	0	0	0	0	0	0	1	0	0	1	1	0	0	27.8	42.8648	37.6481	5	5
46	Phasic Alone			0	0	0	0	0	0	0	1	0	0	0	1	0	1	0	0	0	0	0	0	0	0	0	0	0	0	0	0	0	0	0	0	0	0	0	0	2	0	0	1	0	50.0148	51.4426	59.6926	7	2
47	Phasic Alone			0	0	0	0	0	0	0	0	0	0	0	0	0	0	0	0	0	0	0	0	0	0	0	0	0	0	0	0	0	0	0	0	0	0	0	0	0	0	0	0	0	50.212	50.6389	51.0642	5	5
52	Phasic Alone			0	0	1	0	0	0	0	0	0	0	0	0	1	0	0	0	0	0	0	0	0	0	0	1	0	1	0	0	1	0	0	0	0	0	1	0	0	0	0	0	0	27.75	48.4667	48.0667	5	1
56	Phasic Alone			0	0	0	0	0	0	0	0	0	0	0	0	0	0	0	1	0	0	0	0	0	0	0	0	0	0	0	0	1	0	0	0	0	1	0	0	0	0	0	0	0	44.6333	45.4917	54.3981	2	3
8	Phasic + Startle			0	0	0	0	0	0	0	0	0	2	0	0	0	0	0	0	1	0	0	0	0	0	0	0	0	0	0	0	1	0	1	0	0	0	0	1	0	1	2	0	0	16.0833	34.6	48.0389	3	7
9	Phasic + Startle			0	0	0	0	0	0	0	0	0	0	0	0	0	0	0	0	0	0	0	0	0	0	0	0	0	0	0	0	0	0	0	0	0	0	0	0	0	0	0	0	0	29.9019	18.8148	35.9	4	4
10	Phasic + Startle			0	0	0	0	0	1	0	0	0	0	0	0	0	0	0	0	0	0	0	0	0	0	0	0	0	0	0	0	1	1	0	1	0	0	0	2	0	0	0	0	0	20.2333	23.7519	35.1759	5	4
11	Phasic + Startle			0	0	0	0	0	0	0	0	0	1	0	0	0	0	0	0	0	0	0	0	0	0	0	1	0	0	0	0	0	0	0	0	0	0	1	1	2	0	0	0	0	41.3444	60.4324	44.8111	4	5
12	Phasic + Startle			0	0	0	0	1	0	0	0	0	0	0	0	0	0	0	0	0	0	0	0	0	0	0	1	0	0	0	0	0	0	0	0	0	0	0	1	0	0	0	0	0	25.4333	70.0333	78.4667	3	1
13	Phasic + Startle			0	0	0	0	0	0	0	0	0	0	0	0	0	0	0	0	0	0	0	1	0	1	0	0	0	0	0	0	1	1	0	0	0	0	0	0	0	0	0	0	0	47.3167	50.913	53.9569	4	5
14	Phasic + Startle			0	0	0	0	0	0	0	0	0	0	0	0	0	0	0	0	0	0	0	0	0	0	0	0	0	1	0	0	1	1	0	0	0	0	0	1	0	0	0	2	0	25.25	39.0722	61.5852	4	3
15	Phasic + Startle			0	0	0	0	0	0	0	0	0	0	0	0	0	0	0	0	0	0	0	0	0	0	1	0	0	0	0	1	0	0	0	0	0	0	0	0	0	0	0	0	0	14.0667	36.9981	45.2278	5	1
17	Phasic + Startle			0	0	0	0	0	0	0	1	0	1	0	0	0	0	0	0	0	0	0	0	0	1	0	0	0	0	0	1	1	1	0	0	0	0	0	0	0	0	0	0	0	26.0754	25.7667	26.2179	3	3
18	Phasic + Startle			0	0	0	0	0	0	1	0	0	1	0	0	0	0	0	0	1	0	0	1	0	0	0	0	0	0	0	1	1	1	0	0	0	0	1	0	0	0	2	2	0	33.2833	53.5685	46.5981	3	4
20	Phasic + Startle			1	0	0	0	1	0	0	1	0	0	0	0	0	0	0	0	0	0	0	0	0	0	0	0	0	0	0	0	1	2	0	0	0	0	0	0	0	0	0	0	1	54.3333	48.637	72.1407	5	3
21	Phasic + Startle			0	0	0	0	1	0	0	0	0	0	0	0	0	0	0	0	0	0	0	0	1	1	0	0	0	0	0	0	0	1	0	0	0	0	0	1	0	0	1	1	0	57.7241	59.7611	56.3306	5	3
22	Phasic + Startle			0	0	0	0	0	0	0	0	0	0	0	0	0	0	0	0	1	0	1	1	0	0	0	0	0	0	0	0	1	1	0	0	0	0	0	2	0	0	1	1	0	53.713	39.8333	51.6846	4	5
23	Phasic + Startle			0	0	0	0	0	0	1	0	0	0	0	0	0	0	0	0	0	0	0	1	0	1	0	0	0	0	0	0	0	0	0	0	0	0	0	0	0	0	0	0	0	17.3167	22.85	37.5963	5	9
24	Phasic + Startle			0	0	0	0	0	0	0	0	1	2	0	0	0	1	0	0	1	0	0	0	0	0	0	0	0	0	0	0	0	1	0	0	0	0	0	0	0	0	1	0	0	48.5056	61.1667	79.2167	3	2
26	Phasic + Startle			0	0	0	0	0	0	0	0	0	0	0	0	0	0	0	0	0	0	0	0	0	0	0	0	0	0	0	0	0	0	1	0	0	2	0	0	1	0	0	0	0	22.8222	28.3833	28.25	2	2
34	Phasic + Startle			0	0	0	0	0	0	0	0	0	0	0	0	0	0	0	0	0	0	0	0	0	0	0	0	0	0	0	0	0	1	0	0	0	0	0	1	0	0	0	0	0	61.9833	59.4042	62.5907	4	4
35	Phasic + Startle			1	1	0	0	0	0	0	0	0	0	0	0	1	0	0	0	0	0	1	0	1	0	0	0	0	0	0	0	0	0	0	0	0	0	0	1	0	0	1	0	0	29.0833	33.337	40.7349	6	3
41	Phasic + Startle			0	0	0	0	0	0	0	0	0	0	0	0	0	0	0	0	0	0	0	0	0	1	0	0	0	0	0	0	0	0	0	0	0	0	0	2	0	0	1	0	0	28.2667	52.7833	28.2667	2	1
42	Phasic + Startle			0	0	0	0	0	0	0	1	0	0	0	0	0	1	0	0	0	0	2	0	0	0	0	1	0	0	0	1	0	0	0	0	0	0	0	0	0	0	0	0	0	51.0347	51.8185	55.5667	4	5
46	Phasic + Startle			0	0	0	0	0	0	0	0	0	2	0	0	0	0	0	0	0	0	0	0	0	0	0	0	0	0	0	0	0	0	0	0	1	1	1	1	0	1	0	0	0	62.8333	62.3296	73.8926	6	4
47	Phasic + Startle			0	0	0	0	0	0	0	0	0	1	0	0	0	0	0	0	0	0	0	0	0	1	0	0	0	0	0	0	0	0	0	0	0	0	0	0	0	0	0	0	0	52.4667	53.1963	53.2444	5	5
52	Phasic + Startle			0	0	1	1	0	0	0	0	0	0	0	0	0	0	0	0	0	0	0	0	0	1	0	0	0	0	0	0	1	0	0	0	0	0	0	0	0	0	1	0	0	24.8667	27.6	58.5278	6	1
56	Phasic + Startle			0	0	0	0	0	0	0	0	0	0	0	0	0	0	0	1	0	0	0	0	0	0	0	0	0	0	0	0	0	0	0	0	0	0	0	0	0	0	0	0	0	47.087	46.6542	38.4056	2	1
[truncated: 16 more columns]
